# Supplementary material for: KARR-seq reveals cellular higher-order RNA structures and RNA–RNA interactions
Source: Nat Biotechnol. 2024 Jan 18;42(12):1909–20. doi: 10.1038/s41587-023-02109-8 (PMC11255127; doi:10.1038/s41587-023-02109-8)
Supplement: Supplementary file 3 — Supplementary Table 1: Sequencing and mapping statistics. Supplementary Table 2: Oligonucleotides used in this work. [file 41587_2023_2109_MOESM3_ESM.xlsx]

## Sheet: Supplementary Table 1
Mapping to RefSeq	FASTQ	Merged	Gapped	Chiastic	Total	Dedup	% Dedup	Valid	% Valid
KARR-seq F123 G1 Rep 1	99836886	82288634	13182105	7514705	20696810	6903884	0.33	6673094	0.07
KARR-seq F123 G1 Rep 2	104443648	75177726	8827182	4628957	13456139	4855013	0.36	4644391	0.04
KARR-seq F123 G3 Rep 1	112344930	85331172	12335929	6799887	19135816	6610150	0.35	6338576	0.06
KARR-seq F123 G3 Rep 2	77702469	59980532	6808463	3957424	10765887	4822298	0.45	4636562	0.06
KARR-seq F123 G5 Rep 1	82878289	55226941	5474390	3177741	8652131	3682239	0.43	3546104	0.04
KARR-seq F123 G5 Rep 2	71009057	49697837	4901060	3017342	7918402	3445676	0.44	3316759	0.05
KARR-seq F123 G7 Rep 1	90076562	49151856	2298637	1249981	3548618	1938032	0.55	1854545	0.02
KARR-seq F123 G7 Rep 2	131161727	73897214	2413959	1430565	3844524	2183550	0.57	2081964	0.02
KARR-seq F123 in vivo G1 Rep 1	103144448	72029657	11390367	5904629	17294996	3468648	0.2	3334768	0.03
KARR-seq F123 in vivo G1 Rep 2	131501273	95635651	15252217	8072629	23324846	4890043	0.21	4706743	0.04
KARR-seq F123 in vitro G1 Rep 1	106025961	84390546	19440651	8931912	28372563	6247070	0.22	6063378	0.06
KARR-seq F123 in vitro G1 Rep 2	131537095	104817231	23862462	12061695	35924157	5330254	0.15	5182950	0.04
KARR-seq F123 ribo-depletion (-) G1 Rep 1	40766475	40766475	5510090	4492159	10002249	5878483	0.59	5759638	0.14
KARR-seq F123 in vivo G3 Rep 1	37196107	37196107	1948266	1842081	3790347	1937389	0.51	1894006	0.05
KARR-seq F123 ligation (-) G3 Rep 1	37691575	37691575	520128	495437	1015565	99410	0.1	84260	0
KARR-seq F123 biotin (-) G3 Rep 1	41023834	41023834	1039916	927706	1967622	200982	0.1	188692	0
KARR-seq F123 dendrimer (-) kethoxal (-) G3 Rep 1	107576571	107576571	4450416	4252184	8702600	1417621	0.16	1373200	0.01
KARR-seq F123 dendrimer (-) G3 Rep 1	119701087	119701087	6203801	5551036	11754837	2042365	0.17	1985907	0.02
KARR-seq F123 kethoxal (-) G3 Rep 1	110770788	110770788	4442016	4262019	8704035	1456296	0.17	1408753	0.01
KARR-seq HEK293T in vivo G1 Rep 1	121185768	88977108	28872575	3493156	32365731	8011774	0.25	4162804	0.03
KARR-seq HEK293T in vivo G1 Rep 2	135819700	97141315	31331978	3778968	35110946	8143124	0.23	4286742	0.03
KARR-seq HEK293T in vitro G1 Rep 1	93455527	74936309	25114109	3120016	28234125	10073637	0.36	4712924	0.05
KARR-seq HEK293T in vitro G1 Rep 2	126604129	104878788	33007220	4650505	37657725	13027676	0.35	6196753	0.05
KARR-seq HepG2 in vivo G1 Rep 1	153872817	103163752	46091363	5045870	51137233	11499854	0.22	5945694	0.04
KARR-seq HepG2 in vivo G1 Rep 2	126078946	82102714	31384000	3386290	34770290	7109808	0.2	3567681	0.03
KARR-seq HepG2 in vitro G1 Rep 1	128201117	101130876	65259510	8464706	73724216	12451867	0.17	5661136	0.04
KARR-seq HepG2 in vitro G1 Rep 2	113589221	88887133	57632316	7056893	64689209	12858923	0.2	5855153	0.05
KARR-seq HepG2 siControl G1 Rep 1	115735634	88796071	43801568	5012293	48813861	11794882	0.24	5986433	0.05
KARR-seq HepG2 siControl G1 Rep 2	124154629	89308081	45884109	4899165	50783274	10709898	0.21	5461349	0.04
KARR-seq HepG2 siDDX3X G1 Rep 1	90810423	55546853	23414312	2841450	26255762	7484232	0.29	3670011	0.04
KARR-seq HepG2 siDDX3X G1 Rep 2	100912813	65443221	28793190	3634496	32427686	9954010	0.31	4895207	0.05
KARR-seq HepG2 CHX G1 Rep 1	155170346	98083527	44394039	4790443	49184482	9722696	0.2	4786686	0.03
KARR-seq HepG2 CHX G1 Rep 2	132909972	91676045	44155310	4682262	48837572	11329727	0.23	5558161	0.04
KARR-seq HepG2 HT G1 Rep 1	118519936	79034977	32632947	4097670	36730617	9480914	0.26	4731692	0.04
KARR-seq HepG2 HT G1 Rep 2	144495977	99786689	44493068	5021705	49514773	10899560	0.22	5441364	0.04
KARR-seq K562 in vivo G1 Rep 1	157417670	122236345	56844271	6102894	62947165	14776273	0.23	7093357	0.05
KARR-seq K562 in vivo G1 Rep 2	127342923	96259017	44082190	4799783	48881973	14442787	0.3	6860261	0.05
KARR-seq K562 in vitro G1 Rep 1	87011789	71908606	17910086	2596438	20506524	8636607	0.42	4112174	0.05
KARR-seq K562 in vitro G1 Rep 2	92769488	77050702	16999099	2559152	19558251	8374851	0.43	3956108	0.04
KARR-seq K562 in vivo Nuclear G1 Rep 1	91876148	66297108	16936006	3082556	20018562	5798541	0.29	3583874	0.04
KARR-seq K562 in vivo Nuclear G1 Rep 2	89396542	51807771	10017516	2167497	12185013	4610657	0.38	2877691	0.03
KARR-seq K562 + S2 G1 Rep 1	87210169	62628194	23362084	3712236	27074320	10486605	0.39	5092680	0.06
KARR-seq K562 + S2 G1 Rep 2	89351258	65703471	24745645	4021075	28766720	10522590	0.37	5122312	0.06
KARR-seq K562 siSRSF1 Total G1 Rep 1	145446424	83659584	39225377	5208448	44433825	11075076	0.25	5369201	0.04
KARR-seq K562 siSRSF1 Total G1 Rep 2	93275098	70780650	41053864	4425379	45479243	11543750	0.25	5547035	0.06
KARR-seq K562 siSRSF1 Nuclear G1 Rep 1	96686902	72331445	20608477	3269599	23878076	7724184	0.32	4721531	0.05
KARR-seq K562 siSRSF1 Nuclear G1 Rep 2	100380366	65304750	19074562	3371061	22445623	5869839	0.26	3597773	0.04
KARR-seq K562 Arsenite Total G1 Rep 1	87253546	61106667	18125518	2409555	20535073	7506607	0.37	3840310	0.04
KARR-seq K562 Arsenite Total G1 Rep 2	87137739	65426369	22112104	2942021	25054125	9138126	0.36	4611254	0.05
KARR-seq K562 Arsenite Nuclear G1 Rep 1	90534938	70696289	16856388	2805779	19662167	7972738	0.41	4718955	0.05
KARR-seq K562 Arsenite Nuclear G1 Rep 2	86435574	65513971	15625555	2534384	18159939	6984448	0.38	4187988	0.05
KARR-seq K562 Harringtonine Total G1 Rep 1	89166241	60804419	18738617	2297721	21036338	7606768	0.36	3990285	0.04
KARR-seq K562 Harringtonine Total G1 Rep 2	83718466	56058696	18238598	2188574	20427172	7751960	0.38	3947467	0.05

## Sheet: Supplementary Table 2
Name	Sequences (5' to 3') or catalog numbers	Application	Notes
ASO_5' ETS	mGmCmUmCmCAGGAGCACCmGmCmAmAmG	Blocking the interaction between U3 and pre-rRNA	"m" indicates 2'-OMe modification
ASO_sence_Control	mCmUmUmGmCGGTGCTCCTmGmGmAmGmC	Control ASO	"m" indicates 2'-OMe modification
LNA_KANK2	T+C+CATCCATCCATCCAT+C+C+A	Blocking the interaction between RSV RNA and KANK2 mRNA	"+" indicates LNA modification
LNA_ITGB1	C+A+CAATGTCTACCAACACG+C+C+C	Blocking the interaction between RSV RNA and ITGB1 mRNA	"+" indicates LNA modification
LNA_CD44-1	C+T+GGGAGGTGTTGGATGTG+A+G+G	Blocking the interaction between RSV RNA and CD44 mRNA	"+" indicates LNA modification
LNA_CD44-2	C+C+TCCACAGCTCCATTG+C+C+A	Blocking the interaction between RSV RNA and CD44 mRNA	"+" indicates LNA modification
LNA_Control	G+C+GACTATACGCGCAAT+A+T+G	Control LNA	"+" indicates LNA modification
18S_pull_down_1	/5Biosg/GCCCGTCGGCATGTATTAGCTCT	Validating interactions between 18S and SNORD68	"/5Biosg/" indicates 5' biotin modification
18S_pull_down_3	/5Biosg/ACACTCAGCTAAGAGCATCGAGGG	Validating interactions between 18S and SNORD62A	"/5Biosg/" indicates 5' biotin modification
18S_pull_down_4	/5Biosg/TCGCTCTGGTCCGTCTTGCG	Validating interactions between 18S and SNORD62A, SNORD12C, and SNORD65	"/5Biosg/" indicates 5' biotin modification
18S_pull_down_5	/5Biosg/TGTCAATCCTGTCCGTGTCCGG	Validating interactions between 18S and SNORD100	"/5Biosg/" indicates 5' biotin modification
A'-F	TGTCAGGCGTTCTCGTCTCCG	qPCR primer, validating interactions between pre-rRNA and U3
A'-R	GGAGAGCACGACGTCACCACA	qPCR primer, validating interactions between pre-rRNA and U3
A0-F	CGGCTCGTCGCCTACTGTG	qPCR primer, validating interactions between pre-rRNA and U3
A0-R	GTCGCTCGTGATTCTCGTCCATC	qPCR primer, validating interactions between pre-rRNA and U3
SNORD12C-F	GCTGGTGTAAATGATGACTTCACT	qPCR primer, validating interactions between 18S and SNORD12C
SNORD12C-R	GCCGATGTATCAGAACTAACTGG	qPCR primer, validating interactions between 18S and SNORD12C
SNORD65-F	AAATGATGAAATCACCCAAA	qPCR primer, validating interactions between 18S and SNORD65
SNORD65-R	CATAGGTTCACCACTACAC	qPCR primer, validating interactions between 18S and SNORD65
SNORD62A-F	CCAATAGATCCTTCTGACCCTCCA	qPCR primer, validating interactions between 18S and SNORD62A
SNORD62A-R	CTCTCAGTCACTGTCCTCTTCATCTC	qPCR primer, validating interactions between 18S and SNORD62A
SNORD100-F	ATGATGACAACTGGCTCCCTCTA	qPCR primer, validating interactions between 18S and SNORD100
SNORD100-R	CAGAAGGGTGACATGGCAGTTT	qPCR primer, validating interactions between 18S and SNORD100
SNORD68-F	AATCGCTGTACGGCCTTGATG	qPCR primer, validating interactions between 18S and SNORD68
SNORD68-R	AAGCCTCAGCAATCAGATGGAAA	qPCR primer, validating interactions between 18S and SNORD68
YBX3 siRNAs	Qiagen, FlexiTube GeneSolution GS8531	Knockdown
SRSF1 siRNAs	Thermo Fisher, s12727 and s12725	Knockdown
P4HB-P1	CAGCGGGGGCGACGAGAG	RNA FISH
P4HB-P2	GCATGTCGGACACGGATC	RNA FISH
P4HB-P3	CGCGAAGTTGCTTTTCCG	RNA FISH
P4HB-P4	CACCAGCAGGTACTTGTG	RNA FISH
P4HB-P5	GCTTTGGCATACTCAGGG	RNA FISH
P4HB-P6	GAACCTTCTGCCTTCAGC	RNA FISH
P4HB-P7	CTTGGCCAACCTGATCTC	RNA FISH
P4HB-P8	AGGTCAGACTCCTCCGTG	RNA FISH
P4HB-P9	CTTGATGGTGGGATAGCC	RNA FISH
P4HB-P10	CGTGTCTCCATTCCTGAA	RNA FISH
P4HB-P11	GCTGTATATTCCTTGGGG	RNA FISH
P4HB-P12	ACTCCACCAAGGACTCTG	RNA FISH
P4HB-P13	AGAAGCCGATGACAGCCA	RNA FISH
P4HB-P14	CACACCAAGGGGCATAGA	RNA FISH
P4HB-P15	ATGTCATCAGCCTCTCTG	RNA FISH
P4HB-P16	CTTCTTCAGCCAGTTCAC	RNA FISH
P4HB-P17	GTCGAGCTGGTATTTGGA	RNA FISH
P4HB-P18	TCTGCTGCCTGCAAAAAC	RNA FISH
P4HB-P19	TGGTATGTCATCGATGGC	RNA FISH
P4HB-P20	AGAGGACAACCCCATCTT	RNA FISH
P4HB-3P1	GTCTGGCTTTGCGTATTAC	RNA FISH
P4HB-3P2	AGAGAGGTTCCCTGGGTTT	RNA FISH
P4HB-3P3	TAGGGGTGAGGTGTCACTT	RNA FISH
P4HB-3P4	CGGGGGTGAACGGACGGTG	RNA FISH
P4HB-3P5	GGATCCCTTTCCAAAAACC	RNA FISH
P4HB-3P6	AGGAAACAAGCCCCACCAG	RNA FISH
P4HB-3P7	AGCAAGCACTCTGGACAGA	RNA FISH
P4HB-3P8	CCCTGATGTCGAAAAATGT	RNA FISH
P4HB-3P9	CACACGGGGGACAAGCTTC	RNA FISH
P4HB-3P10	GGTACTGAGTGACCATGTC	RNA FISH
P4HB-3P11	GTCATGGCGACACTGCAGG	RNA FISH
P4HB-3P12	ATCCGGAAGTCTCCATTTA	RNA FISH
P4HB-3P13	GGCCAGTGGTCACAATGAG	RNA FISH
P4HB-3P14	CACAGGCCGTGCTGTAGAG	RNA FISH
P4HB-3P15	GTGGTTCTGCCTTGAACAG	RNA FISH
P4HB-3P16	CCTGAAGAACTGTCAGCGT	RNA FISH
P4HB-3P17	GGCCAATGTGTTCAATTCG	RNA FISH
P4HB-3P18	TTCCAGGTCCTCGAGATC	RNA FISH
P4HB-3P19	TCATCGTCTTCCTCCATG	RNA FISH
P4HB-3P20	CTGCTGCTGGGTGTGCAG	RNA FISH
SFPQ-P1	GCGGCGGAGAACGGAAGT	RNA FISH
SFPQ-P2	GCGATTCTGATTGAGGCC	RNA FISH
SFPQ-P3	GATCGGAGGCTTAGGGCC	RNA FISH
SFPQ-P4	GCAACGACGGGCTTGGAA	RNA FISH
SFPQ-P5	AGCTGGAGGCTGGTGGTG	RNA FISH
SFPQ-P6	GAGGTTGGTGGAGTGGCG	RNA FISH
SFPQ-P7	CGAGGTGACTGCAGGCGG	RNA FISH
SFPQ-P8	AGGAGGTGTGGTAGGGAC	RNA FISH
SFPQ-P9	ATTTTGCCGCCTTTGGGA	RNA FISH
SFPQ-P10	GAGATCTTCTCCTCGCTG	RNA FISH
SFPQ-P11	TTTAAACCCCTCCGAGTC	RNA FISH
SFPQ-P12	GCCTCCTCAAGAGAGACA	RNA FISH
SFPQ-P13	GTGTAAGTTTTCTCTCCA	RNA FISH
SFPQ-P14	CAAACAACCGACATCGCT	RNA FISH
SFPQ-P15	ATCAGCAGGTAGATTCCC	RNA FISH
SFPQ-P16	TGAATTCATCCTCCGTGA	RNA FISH
SFPQ-P17	CTCCTGGTTCTCCATATT	RNA FISH
SFPQ-P18	AATCCGAATCCTTTGCCT	RNA FISH
SFPQ-P19	GCCAAAGCTCTAGATTCA	RNA FISH
SFPQ-P20	CAGTTCGGCTTTGGCAAT	RNA FISH
SFPQ-3P1	GGTCTTTTTACCTTGGCG	RNA FISH
SFPQ-3P2	TTCTTCCTGTCGTCTCAT	RNA FISH
SFPQ-3P3	GTTCTTCCATGCGTCTTA	RNA FISH
SFPQ-3P4	CTCCTCTTGCCTCAATTG	RNA FISH
SFPQ-3P5	TCCATCTCACGTTGACGA	RNA FISH
SFPQ-3P6	TTTGGCGCCTCATTTGTT	RNA FISH
SFPQ-3P7	CGGCTGTAACTTTCCTCT	RNA FISH
SFPQ-3P8	TGGATCCATGTAGCCCAT	RNA FISH
SFPQ-3P9	CCATTCGCATGTCTCTTT	RNA FISH
SFPQ-3P10	CGCCAGGATTAGCTTCAT	RNA FISH
SFPQ-3P11	ACTCATGGTTGCTGGTGG	RNA FISH
SFPQ-3P12	TGTCACTTCCCATCATGG	RNA FISH
SFPQ-3P13	AGCACTCCAATATCAGCC	RNA FISH
SFPQ-3P14	TCTATCCACTTCATGTGA	RNA FISH
SFPQ-3P15	CACGCTGTGTGATGTCTT	RNA FISH
SFPQ-3P16	CTTCCCTCCTTGATTGAC	RNA FISH
SFPQ-3P17	CGTTGTCAGTCTGCTTGT	RNA FISH
SFPQ-3P18	GGACACAGCTCACCTGAT	RNA FISH
SFPQ-3P19	CTCCTTCTCGTTGGTTTT	RNA FISH
SFPQ-3P20	AACGTTCATTCCTCCTTC	RNA FISH
NCL-P1	CAGCGAGAGCTCGAGACT	RNA FISH
NCL-P2	GAGCACGTACACCCGAAG	RNA FISH
NCL-P3	CCGCGGGTGCTGAAGATC	RNA FISH
NCL-P4	AAGCCAAGCGACGGCGAT	RNA FISH
NCL-P5	GCGCAGATGAGTCCAGAA	RNA FISH
NCL-P6	CGGAGTGTGAAGCGGACA	RNA FISH
NCL-P7	AGCTTCACCATGATGGCG	RNA FISH
NCL-P8	ATTTTTACCTGCCTTCGC	RNA FISH
NCL-P9	ATTTTCTTGGGGTCACCT	RNA FISH
NCL-P10	TTCTGAGGTATGACGACC	RNA FISH
NCL-P11	AGCAGCCTTCTTGCCTTT	RNA FISH
NCL-P12	CCTTCTTTGCTGAGGTTG	RNA FISH
NCL-P13	TTTGTTGGGGAAACGACC	RNA FISH
NCL-P14	TGTGGCAACTGCAACCTT	RNA FISH
NCL-P15	GACAGCTGCTTTCTTGGC	RNA FISH
NCL-P16	CTGCCTTTTTGCCTGGAG	RNA FISH
NCL-P17	TCTTCTTGGCAGGTGTTG	RNA FISH
NCL-P18	GCTTTGGCTGGTGTAACT	RNA FISH
NCL-P19	TACCAATGCTTTGCCTGG	RNA FISH
NCL-P20	CCTTCTTACCAGGAGTTG	RNA FISH
NCL-3P1	CCGTCAAATGACTCCTTT	RNA FISH
NCL-3P2	TATCCTTGCCCGAACGGA	RNA FISH
NCL-3P3	CAGTTTCCCGGTCAGTAA	RNA FISH
NCL-3P4	CCAAACCCTTTGGAGGAC	RNA FISH
NCL-3P5	TCCTCACTGTTGAAGTCT	RNA FISH
NCL-3P6	CTTGGCAGCTTTGGCATC	RNA FISH
NCL-3P7	TTTCACCGTCTTCCATGG	RNA FISH
NCL-3P8	CCCAGTCCAAGGTAACTT	RNA FISH
NCL-3P9	CCTTCACCCTTAGGTTTG	RNA FISH
NCL-3P10	CCACCTCGTCCTCCAAAG	RNA FISH
NCL-3P11	CGTCTTCTTTCCTTGTGG	RNA FISH
NCL-3P12	AGCAGAGGGACAGAAGCT	RNA FISH
NCL-3P13	CCAGAGTCCTTTCTTTCA	RNA FISH
NCL-3P14	AGGCTCTGTCATTGATCA	RNA FISH
NCL-3P15	GTCTTGGAATGTCCTCAG	RNA FISH
NCL-3P16	GACCACAGGACTGTATAC	RNA FISH
NCL-3P17	CTAGACGGATTTCCAAGG	RNA FISH
NCL-3P18	CAACACGGTATTGCCCTT	RNA FISH
NCL-3P19	GGGTTAGCTCTATCACTC	RNA FISH
NCL-3P20	TTGTCCTAAAGCCGCTGA	RNA FISH
